# Supplementary material for: Inflammasome Activity in the Skeletal Muscle and Heart of Rodent Models for Duchenne Muscular Dystrophy
Source: Int J Mol Sci. 2023 May 9;24(10):8497. doi: 10.3390/ijms24108497 (PMC10218525; doi:10.3390/ijms24108497)
Supplement: Supplementary file 1 [file ijms-24-08497-s001.zip]

Archive with 1 entries (1 files):
- ijms-2334704-supplementary.pdf
